# Supplementary material for: Integrated 16S rDNA and Metabolomics Analysis Unveils Dietary Fiber-Induced Changes in Small Intestinal Microbiota and Metabolites of Pigs
Source: Vet Sci. 2025 Oct 24;12(11):1034. doi: 10.3390/vetsci12111034 (PMC12656857; doi:10.3390/vetsci12111034)
Supplement: Supplementary file 1 [file vetsci-12-01034-s001.zip]

Archive with 1 entries (1 files):
- vetsci-3862407-supplementary.xlsx
