# Supplementary material for: Integrated 16S rDNA and Metabolomics Analysis Unveils Dietary Fiber-Induced Changes in Small Intestinal Microbiota and Metabolites of Pigs
Source: Vet Sci. 2025 Oct 24;12(11):1034. doi: 10.3390/vetsci12111034 (PMC12656857; doi:10.3390/vetsci12111034)
Supplement: Supplementary file 1 [file vetsci-12-01034-s001.zip › vetsci-3862407-supplementary.xlsx]

## Sheet: Table S1
Table S1. Differential metabolites between dietry fiber-treated and control groups
Compound_ID	Name	Formula	Molecular Weight	RT [min]	m/z	log2 FC	P value	ROC	VIP	Regulated
Com_2340_neg	PC (2:0/16:1)	C26 H50 N O8 P	581.332	7.011	580.325	2.23703	0.00056929	1	1.8147	up
Com_259_neg	Lithocholic Acid	C24 H40 O3	376.297	8.742	375.289	2.06949	0.00293791	1	1.17465	up
Com_18918_neg	11-Deoxy prostaglandin F2β	C20 H34 O4	360.233	6.896	359.226	2.83248	0.00329968	1	2.73446	up
Com_1151_neg	LPG 20:2	C26 H49 O9 P	536.31	11.869	535.303	1.39799	0.00428035	1	1.53178	up
Com_8379_neg	Protocatechuic acid	C7 H6 O4	154.026	4.997	153.019	1.89347	0.00564674	0.95	1.62135	up
Com_20259_neg	2-(4-chlorophenyl)-1H-indole-3-carbaldehyde oxime	C15 H11 Cl N2 O	270.052	7.694	269.045	1.48729	0.00700952	1	1.6518	up
Com_7426_neg	23-Norcholic acid	C23 H38 O5	394.271	6.98	393.264	1.95481	0.00849135	1	2.35942	up
Com_6868_neg	Lactobionic acid	C12 H22 O12	358.112	1.463	357.105	1.86788	0.00898466	1	1.45477	up
Com_1022_neg	2-(acetylamino)-4-(methylthio)butanoic acid	C7 H13 N O3 S	191.061	5.278	190.054	1.82224	0.00912509	1	1.48747	up
Com_12850_neg	Syringic acid	C9 H10 O5	198.052	5.378	197.045	2.58002	0.0113301	0.95	1.8583	up
Com_1226_neg	2-Ketogluconic??acid	C12 H24 O9	194.042	1.277	193.034	-6.88064	0.0128855	1	2.60542	down
Com_19154_neg	3-anilino-5-(4-chlorophenyl)cyclohex-2-en-1-one	C18 H16 Cl N O	297.093	1.397	296.085	1.95726	0.0134193	0.95	2.36853	up
Com_1162_neg	LPS 18:0	C24 H48 N O9 P	525.297	8.826	524.289	-2.34807	0.014319	0.9	1.30102	down
Com_19107_neg	Sibiricose A5	C22 H30 O14	518.163	5.157	517.155	2.33654	0.0159148	0.95	1.98692	up
Com_20281_neg	LPA 22:6	C25 H39 O7 P	482.244	7.093	481.237	2.03802	0.0166741	0.95	1.92302	up
Com_12549_neg	Dl-3,4-Dihydroxymandelic Acid	C8 H8 O5	184.036	4.977	183.029	1.92317	0.0178982	0.95	1.59419	up
Com_10700_neg	D-Saccharic acid	C6 H10 O8	210.037	5.07	209.03	2.84287	0.0184958	0.95	2.00148	up
Com_12168_neg	Gentiopicrin	C16 H20 O9	356.11	5.174	355.103	2.23431	0.0189409	0.95	1.93732	up
Com_108_neg	α-D-Mannose 1-phosphate	C6 H13 O9 P	260.029	1.324	259.022	-1.70124	0.0205387	0.95	1.11824	down
Com_6506_neg	1-O-(3,4,5-Trimethoxybenzoyl)-beta-L-galactopyranose	C16 H22 O10	420.126	4.939	419.119	2.56685	0.0205786	0.9	1.50935	up
Com_40_neg	Sucrose	C12 H22 O11	342.115	1.386	377.085	5.13383	0.0207832	0.95	1.72415	up
Com_7645_neg	3-[3-(beta-D-Glucopyranosyloxy)-2-hydroxyphenyl]propanoic acid	C15 H20 O9	344.11	5.131	343.103	2.03764	0.0208146	0.9	1.30799	up
Com_6268_neg	2,4-Dihydroxybenzoic acid	C7 H6 O4	154.026	5.607	153.018	1.57786	0.0214666	0.95	1.05856	up
Com_587_neg	2-(2-pyridyl)-2-{2-[4-(trifluoromethoxy)phenyl]hydrazono}acetonitrile	C14 H9 F3 N4 O	306.077	5.471	305.069	3.00812	0.0222495	0.85	1.11376	up
Com_11423_neg	2-{[(1-benzothiophen-3-ylmethyl)imino]methyl}phenol	C16 H13 N O S	267.074	5.041	266.067	2.29387	0.0249535	0.95	1.37204	up
Com_13502_neg	6-styryl-3-phenyl-2,5-dihydro-1,2,4-triazin-5-one	C17 H13 N3 O	275.102	5.618	274.095	2.15579	0.0281995	0.95	1.41849	up
Com_16295_neg	Undecanedioic acid	C11 H20 O4	216.136	5.776	215.128	2.22344	0.0285297	0.9	1.56348	up
Com_6967_neg	nor-6β-Oxycodol	C17 H21 N O4	303.146	6.107	302.139	1.61788	0.0313265	0.95	1.43954	up
Com_8586_neg	11-keto Testosterone (CRM)	C19 H26 O3	348.193	5.925	347.186	1.4978	0.0320469	0.9	1.41106	up
Com_8209_neg	Momordin Ic	C41 H64 O13	764.433	7.875	763.426	2.96079	0.0327038	0.9	2.24768	up
Com_885_neg	Ferulic acid	C10 H10 O4	194.057	5.527	193.05	2.52011	0.0332932	0.85	1.58043	up
Com_1019_neg	Lactose	C12 H22 O11	388.121	1.433	387.113	3.6903	0.0354896	0.85	2.39817	up
Com_22159_neg	3-Phenoxybenzoic acid	C13 H10 O3	214.06	3.119	213.052	3.01927	0.0376237	0.9	2.14316	up
Com_17944_neg	L-Tryptophan	C11 H12 N2 O2	204.089	5.526	203.082	1.80474	0.039078	0.85	1.5584	up
Com_19062_neg	allantoate	C4H7N4O4-	175.12	5.355	174.113	4.69447	0.0409257	0.9	3.63074	up
Com_14276_neg	Benzyl 6-O-beta-D-glucopyranosyl-beta-D-glucopyranoside	C19 H28 O11	432.165	5.606	431.158	1.85402	0.0410989	0.95	1.2881	up
Com_1216_neg	N-Acetyl-D-galactosamine 4-sulfate	C8 H15 N O9 S	301.046	1.441	300.039	2.42309	0.0416598	0.9	1.79793	up
Com_4436_neg	4-Hydroxybenzoic acid	C7 H6 O3	138.031	5.315	137.024	1.96535	0.0456616	0.9	1.35239	up
Com_13120_neg	PA (4:0/18:1)	C25 H47 O8 P	506.308	9.324	505.3	1.67592	0.0467769	0.9	1.20373	up
Com_1000_neg	methadone-d9	C21 H18 [2]H9 N O	317.954	1.198	316.947	0.962933	0.0471298	1	1.1603	up
Com_6817_neg	2-Isopropylmalic acid	C7 H12 O5	176.068	5.437	175.06	3.94084	0.0477709	0.9	2.01742	up
Com_6553_neg	Nicotinate ribonucleoside	C11 H13 N O6	255.074	5.177	254.066	2.0828	0.0482692	0.9	1.7812	up
Com_10931_neg	N-Acetylphenylalanine	C11 H13 N O3	207.089	5.331	206.081	1.80163	0.049202	0.95	1.6128	up
Com_16611_pos	4,6-dimethyl-2-morpholinonicotinonitrile	C12 H15 N3 O	217.122	4.938	218.13	-2.02657	0.000436598	1	1.59198	down
Com_35916_pos	5-Hydroxyindole-2-carboxylic acid	C9 H7 N O3	177.043	5.488	178.05	1.9752	0.00112251	1	2.19082	up
Com_38295_pos	7-alpha-carboxy-17-alpha-carboxyethylandrostan lactone phenyl ester	C28 H38 O5	454.271	7.584	455.278	2.12767	0.00194817	1	2.47873	up
Com_10941_pos	quinoxaline-2,3-dithiol	C8 H6 N2 S2	193.996	1.295	195.003	-2.09439	0.00210295	1	1.79861	down
Com_5423_pos	7-Aminoflunitrazepam-d7	C16 H7 [2]H7 F N3 O	580.314	5.02	291.164	5.04443	0.00223096	1	2.91289	up
Com_365_pos	LPE 18:1	C23 H46 N O7 P	479.302	9.195	480.31	-2.8201	0.00329031	1	1.2687	down
Com_39217_pos	7α-Hydroxytestosterone	C19 H28 O3	304.204	8.141	305.212	1.11652	0.00367061	1	2.12399	up
Com_23848_pos	Pleuromutilin	C22 H34 O5	395.266	6.039	396.273	2.38981	0.00375568	1	2.05136	up
Com_2257_pos	LPE 20:3	C25 H46 N O7 P	503.302	8.977	504.309	-3.32988	0.00420094	0.95	1.78196	down
Com_3491_pos	LPE 22:6	C27 H44 N O7 P	525.287	8.567	526.294	-3.9197	0.00432348	1	2.18643	down
Com_48784_pos	5,6-dimethyl-3-[5-(trifluoromethyl)pyridin-2-yl]-1,2,4-triazine	C11 H9 F3 N4	254.078	5.073	255.085	2.06557	0.00442639	1	2.70263	up
Com_2983_pos	LPE 22:5	C27 H46 N O7 P	527.302	8.829	528.31	-3.22241	0.00509563	1	2.02575	down
Com_4514_pos	4-oxododecanedioic acid	C12 H20 O5	226.121	5.47	227.129	2.49243	0.00558604	1	1.59962	up
Com_2789_pos	Isophorone	C9 H14 O	138.105	6.046	139.112	-1.95407	0.00630109	0.95	1.7773	down
Com_27882_pos	IMH	C17 H29 N5 O4 S	399.201	5.168	400.208	1.63892	0.00676841	1	2.3745	up
Com_38551_pos	ethyl 2-methyl-1,5-diphenyl-1H-pyrrole-3-carboxylate	C20 H19 N O2	305.143	5.912	306.15	1.39069	0.00781844	1	1.82196	up
Com_22041_pos	1,7-bis(4-hydroxyphenyl)heptan-3-one	C19 H22 O3	596.309	5.001	299.162	3.67925	0.0082119	1	2.79437	up
Com_21814_pos	4-methoxy-6-(prop-2-en-1-yl)-2H-1,3-benzodioxole	C11 H12 O3	192.08	5.487	193.087	1.66369	0.00823265	0.95	1.77283	up
Com_3077_pos	Phosphocholine	C5 H14 N O4 P	183.066	8.126	184.074	-3.71418	0.00856824	0.95	1.89176	down
Com_17463_pos	DL-Dihydroorotic acid	C5 H6 N2 O4	158.035	1.35	159.042	-2.05385	0.00917023	1	1.99874	down
Com_1685_pos	LPE 22:4	C27 H48 N O7 P	529.318	9.295	530.326	-3.18292	0.00939501	0.9	1.47339	down
Com_14115_pos	7-hydroxy-4-[(2-pyridylthio)methyl]-2H-chromen-2-one	C15 H11 N O3 S	285.047	1.431	286.054	2.07571	0.00959915	0.95	1.32176	up
Com_5696_pos	Indole-3-acetic acid	C10 H9 N O2	175.064	5.682	176.071	2.01256	0.0109227	0.95	1.43383	up
Com_35310_pos	Irganox 259	C40 H62 O6	660.441	6.141	661.447	2.28103	0.0109621	1	2.85325	up
Com_36481_pos	Resibufogenin	C24 H32 O4	384.228	8.052	385.235	1.25909	0.0110876	0.95	1.46294	up
Com_91_pos	PC (18:4e/2:0)	C28 H50 N O7 P	543.334	8.591	544.341	-3.44205	0.0115978	0.95	1.53055	down
Com_14519_pos	Vindoline	C25 H32 N2 O6	456.226	8.641	457.233	-2.95422	0.0121681	0.95	2.38301	down
Com_27142_pos	4-methoxy-9-(2-methylbut-3-en-2-yl)-7H-furo[3,2-g]chromen-7-one	C17 H16 O4	284.106	5.517	285.113	1.43653	0.0133756	0.95	1.75114	up
Com_15105_pos	3,4-Dihydroxyphenylpropionic acid	C9 H10 O4	164.048	5.501	165.055	1.54373	0.0135399	0.95	1.39916	up
Com_35581_pos	1-(3-ethyl-2,4-dihydroxy-6-methoxyphenyl)butan-1-one	C13 H18 O4	238.121	5.756	239.128	0.72587	0.0152077	0.95	1.16015	up
Com_261_pos	LPE 18:2	C23 H44 N O7 P	477.286	8.657	478.293	-4.20836	0.0159145	0.95	2.04273	down
Com_22595_pos	L-Homocitrulline	C7 H15 N3 O3	189.112	1.123	190.119	-1.1386	0.016239	0.95	1.08095	down
Com_45795_pos	ethyl 4-[2-(3,4,5-trimethoxybenzylidene)hydrazino]benzoate	C19 H22 N2 O5	358.151	5.782	359.159	-0.797428	0.0165541	1	1.47538	down
Com_2946_pos	Carnosine	C9 H14 N4 O3	226.107	1.169	227.114	-2.02294	0.0170486	0.95	1.72839	down
Com_20529_pos	1-(4-methoxyphenyl)propane-1,2-diol	C10 H14 O3	164.084	8.448	165.091	1.8062	0.0177549	0.95	2.04996	up
Com_11588_pos	NPH	C15 H22 N6 O5	366.166	6.006	367.174	2.17994	0.0184676	0.95	1.48084	up
Com_26762_pos	3-oxoindane-1-carboxylic acid	C10 H8 O3	176.048	8.812	177.055	1.73286	0.0193299	0.95	2.18304	up
Com_2932_pos	Methyl dihydrojasmonate	C13 H22 O3	226.157	7.119	227.164	1.47238	0.0194347	1	2.82032	up
Com_11304_pos	ethyl 4-amino-2-[(3-nitro-2-pyridyl)thio]pyrimidine-5-carboxylate	C12 H11 N5 O4 S	321.048	3.092	322.055	1.61583	0.019727	1	1.22099	up
Com_25438_pos	Verapamil hydrochloride	C27 H38 N2 O4	432.3	8.728	433.308	-2.59312	0.0200911	1	2.16483	down
Com_25997_pos	morpholino(quinolin-6-yl)methanone	C14 H14 N2 O2	242.106	5.611	243.114	2.50062	0.0202196	1	2.9248	up
Com_1297_pos	Hippuric acid	C9 H9 N O3	179.059	5.355	180.066	2.4522	0.0205722	0.9	1.67474	up
Com_7418_pos	N-Carbamyl-L-glutamicacid	C6 H10 N2 O5	190.059	1.293	191.067	-0.690488	0.0206814	0.85	1.31159	down
Com_25915_pos	4-oxo-4-(4-toluidino)but-2-enoic acid	C11 H11 N O3	205.075	5.428	206.082	2.24862	0.0213839	0.95	2.06015	up
Com_19596_pos	Dimetghyl 4-Hydroxyisophthalate	C10 H10 O5	210.053	4.573	211.061	1.69317	0.022308	0.95	1.18491	up
Com_12_pos	PC (16:2e/2:0)	C26 H50 N O7 P	519.334	8.644	520.341	-3.46595	0.0230096	0.95	1.60672	down
Com_23438_pos	Pentadecanoic acid	C15 H30 O2	242.225	8.67	243.232	-1.71851	0.0230943	1	2.09503	down
Com_6138_pos	N-Acetylmethionine	C7 H13 N O3 S	191.062	5.268	192.07	1.35597	0.0235239	1	1.30342	up
Com_236_pos	Betaine	C5 H11 N O2	117.08	1.33	118.087	-1.15464	0.0235338	0.9	1.37144	down
Com_6847_pos	Caffeine	C8 H10 N4 O2	194.08	1.363	195.087	1.66756	0.0242274	0.95	1.43953	up
Com_23639_pos	3,5-Dimethoxy-4-hydroxybenzaldehyde	C9 H10 O4	182.059	5.473	183.066	2.99515	0.0245053	0.9	2.20719	up
Com_842_pos	LPC 22:6	C30 H50 N O7 P	567.334	8.554	568.341	-4.05134	0.024571	0.95	1.45531	down
Com_922_pos	PC (20:4e/2:0)	C30 H54 N O7 P	571.365	9.294	572.373	-2.86901	0.0250402	0.9	1.1999	down
Com_26479_pos	GPK	C13 H24 N4 O4	322.165	5.031	323.173	2.37828	0.0253451	0.95	1.86565	up
Com_6242_pos	Phenylglyoxylic acid	C8 H6 O3	150.032	1.363	151.039	1.49155	0.0259693	0.95	1.54505	up
Com_1299_pos	Sedanolide	C12 H18 O2	194.131	7.079	195.138	1.24352	0.0260024	0.85	2.19047	up
Com_907_pos	D-(+)-Maltose	C12 H22 O11	364.099	1.373	365.106	3.87813	0.0267973	0.9	1.44901	up
Com_6814_pos	15-Acetyldeoxynivalenol	C17 H22 O7	320.123	1.306	321.13	2.51396	0.0276059	0.85	1.73634	up
Com_24283_pos	2-(4-aminophenoxy)isophthalonitrile	C14 H9 N3 O	235.073	1.204	236.08	2.11034	0.02784	0.9	1.35036	up
Com_30620_pos	2-(2,6-dimethoxyphenyl)-5,6-dimethoxy-4H-chromen-4-one	C19 H18 O6	324.101	5.681	325.108	1.68243	0.0279723	0.9	2.02462	up
Com_2121_pos	5-Hydroxyindole-3-acetic acid	C10 H9 N O3	191.059	5.473	192.066	2.40086	0.02832	0.95	1.98256	up
Com_4518_pos	Sinapinic acid	C11 H12 O5	206.059	5.532	207.066	1.77225	0.0287354	0.9	1.78892	up
Com_5685_pos	Isoquinoline	C9 H7 N	129.058	5.68	130.066	1.64782	0.0310095	0.9	1.38675	up
Com_15650_pos	L-(-)-Methionine	C5 H11 N O2 S	132.025	5.268	133.032	1.11822	0.0324302	1	1.46961	up
Com_29359_pos	Cyclopentyl fentanyl-d5	C25 H27 [2]H5 N2 O	381.286	8.774	382.293	1.88943	0.0328267	0.85	1.59765	up
Com_17641_pos	4-{3-[(3,4-dihydroxyphenyl)methyl]-2-methylbutyl}benzene-1,2-diol	C18 H22 O4	324.133	5.411	325.14	2.36226	0.0328358	0.95	1.81378	up
Com_7741_pos	N6-Me-dA	C11 H15 N5 O3	265.117	1.314	266.124	2.29736	0.0329604	0.9	1.49446	up
Com_9794_pos	D-(-)-Salicin	C13 H18 O7	303.132	2.29	304.14	2.15985	0.0329682	0.85	1.58407	up
Com_14458_pos	PC (4:0/4:0)	C16 H32 N O8 P	397.187	5.276	398.195	2.56163	0.0330672	0.9	1.48397	up
Com_6014_pos	LPE 20:5	C25 H42 N O7 P	499.271	8.151	500.278	-3.56773	0.0333527	0.95	1.55603	down
Com_8956_pos	8-Hydroxyquinoline	C9 H7 N O	145.053	4.882	146.06	1.98066	0.0338507	0.85	1.94466	up
Com_2408_pos	L-Cysteine-glutathione gisulfide	C13 H22 N4 O8 S2	426.089	1.405	427.096	-1.90869	0.0341222	1	1.26734	down
Com_17503_pos	Oleanolic acid	C30 H48 O3	456.361	8.274	457.368	1.51146	0.0351372	0.95	1.48133	up
Com_798_pos	PC (18:5e/4:0)	C30 H52 N O7 P	569.349	8.82	570.357	-2.35327	0.0351655	0.95	1.36026	down
Com_9522_pos	Folinic acid	C20 H23 N7 O7	473.168	4.961	474.175	2.60237	0.0353345	0.85	1.65451	up
Com_554_pos	Deoxycorticosterone 21-glucoside	C27 H40 O8	492.275	5.142	493.282	2.69432	0.0358618	0.85	1.27429	up
Com_35713_pos	Gelsemine	C20 H22 N2 O2	644.33	5.043	323.173	2.96347	0.036961	0.95	2.01092	up
Com_38565_pos	3,4-dihydroxy-4-(4-methoxyphenyl)-1,2,3,4-tetrahydroquinolin-2-one	C16 H15 N O4	267.086	2.438	268.094	2.31995	0.0369812	0.85	1.66228	up
Com_24201_pos	Vitamin A	C20 H30 O	286.23	8.597	287.238	-1.49793	0.0370883	0.8	1.55297	down
Com_20229_pos	4-Hydroxy-3-methylbenzoic acid	C8 H8 O3	152.048	5.492	153.055	2.2122	0.0371045	0.9	2.06138	up
Com_17926_pos	o-Toluic Acid	C8 H8 O2	136.053	1.362	159.042	-1.25157	0.0373558	1	1.54232	down
Com_19904_pos	Maltopentaose	C30 H52 O26	850.259	1.462	851.266	1.3814	0.0378609	0.85	1.0347	up
Com_39280_pos	Ip7G	C16 H23 N5 O5	365.171	4.995	366.178	1.24003	0.0378645	1	1.7943	up
Com_5773_pos	FMH	C20 H27 N5 O4 S	433.183	3.907	434.191	2.43487	0.0383939	1	1.63493	up
Com_27727_pos	4-(3,4-dihydro-2H-1,5-benzodioxepin-7-yl)-4-oxobutanoic acid	C13 H14 O5	250.085	5.596	251.092	1.52766	0.0386597	0.9	1.79444	up
Com_11477_pos	Morphine	C17 H19 N O3	285.133	1.262	286.141	2.54363	0.0393246	0.9	1.72441	up
Com_1551_pos	α-Lactose	C12 H22 O11	359.144	1.385	360.151	3.05361	0.0396091	0.9	1.23801	up
Com_2832_pos	6β-Naltrexol	C20 H25 N O4	343.175	4.981	344.182	2.09026	0.0405283	0.9	1.94021	up
Com_25298_pos	2-piperidinobenzoic acid	C12 H15 N O2	205.111	2.58	206.118	4.44643	0.0412749	0.95	3.69464	up
Com_22055_pos	5-Methoxyindole-3-Carbaldehyde	C10 H9 N O2	175.064	5.28	176.071	1.97147	0.0419046	0.9	1.89298	up
Com_1800_pos	DL-Stachydrine	C7 H13 N O2	143.095	1.449	144.102	-1.42885	0.0419302	0.85	1.33052	down
Com_34491_pos	Cortisol	C21 H30 O5	362.21	6.014	363.217	-1.54669	0.0431714	0.9	1.66997	down
Com_11730_pos	1,3,7-trimethyl-2,3,6,7-tetrahydro-1H-purine-2,6-dione	C8 H10 N4 O2	211.106	1.346	212.113	1.81726	0.043181	0.9	1.45527	up
Com_37200_pos	Stiripentol	C14 H18 O3	216.116	5.429	217.123	1.92522	0.0441584	0.9	1.81253	up
Com_1742_pos	L-Carnitine	C7 H15 N O3	161.106	1.458	162.113	-1.27821	0.04497	0.9	1.18455	down
Com_32833_pos	N-(4-fluorophenyl)-N'-(2-piperidinophenyl)urea	C18 H20 F N3 O	335.147	5.372	336.154	1.38161	0.045441	0.95	1.37432	up
Com_321_pos	Histamine	C5 H9 N3	111.08	1.101	112.087	-2.72991	0.0456268	0.8	1.15745	down
Com_20821_pos	9-HOTrE	C18 H30 O3	294.22	5.828	295.227	1.39621	0.0461425	0.9	1.69163	up
Com_44106_pos	MQH	C16 H26 N6 O5 S	828.33	4.798	415.172	1.69017	0.046756	0.85	2.34569	up
Com_1744_pos	LPE 18:3	C23 H42 N O7 P	475.271	8.17	476.278	-5.09493	0.0471943	0.95	1.71136	down
Com_15991_pos	3-ethyl-4-hydroxy-1-methyl-1,2-dihydroquinolin-2-one	C12 H13 N O2	203.095	5.19	204.102	2.13157	0.0473742	0.85	1.75191	up
Com_28650_pos	Hydrocodone	C18 H21 N O3	299.149	2.134	300.156	1.45804	0.0473946	0.9	1.96037	up
Com_20994_pos	N1-(2,4-difluorophenyl)-2-(cyclohexylamino)-2-thioxoacetamide	C14 H16 F2 N2 O S	298.094	5.59	299.101	-0.923408	0.0479526	0.8	1.49662	down
Com_45922_pos	Octhilinone	C11 H19 N O S	213.116	6.027	214.123	1.99342	0.0482056	0.85	2.85286	up
Com_2194_pos	N-[2-chloro-6-(trifluoromethoxy)phenyl]-2,2-dimethylpropanamide	C12 H13 Cl F3 N O2	295.059	1.267	296.067	-2.86692	0.0484087	0.95	1.60616	down
Com_6880_pos	Fumonisin B1	C34 H59 N O15	721.391	5.666	722.398	1.90977	0.0484751	0.9	1.39354	up
Com_4947_pos	S-Methyl-L-cysteine-S-oxide	C4 H9 N O3 S	151.031	1.409	152.038	1.76478	0.0484939	0.95	1.64448	up
Com_10557_pos	Leu-Pro	C11 H20 N2 O3	228.148	3.445	229.155	1.65905	0.0486751	0.85	1.35735	up
Com_34374_pos	3-(3,4,5-trimethoxyphenyl)propanoic acid	C12 H16 O5	262.085	5.565	263.092	1.36917	0.0487421	0.9	1.69778	up
Com_1956_pos	PC (14:1e/3:0)	C25 H50 N O7 P	507.334	8.762	508.341	-2.63411	0.0491673	0.8	1.16239	down
Com_4710_pos	Kynurenic acid	C10 H7 N O3	189.043	5.347	190.051	1.83625	0.0495101	0.9	1.40899	up

## Sheet: Table S2
TableS2. Significantly enriched pathways by differential metabolites
Map ID	Map Title	Pvalue	Meta IDs	kegg_cpd_id
map04973	Carbohydrate digestion and absorption	0.0220222	Lactose; Sucrose	cpd:C00243,cpd:C00089
map00830	Retinol metabolism	0.089701	Vitamin A	cpd:C00473
map00052	Galactose metabolism	0.0928709	Lactose; Sucrose	cpd:C00243,cpd:C00089
map00380	Tryptophan metabolism	0.100261	L-Tryptophan; Kynurenic acid; Indole-3-acetic acid	cpd:C00078,cpd:C01717,cpd:C00954
map00564	Glycerophospholipid metabolism	0.122922	O-Phosphorylethanolamine; Phosphocholine	cpd:C00346,cpd:C00588
map00360	Phenylalanine metabolism	0.141232	Hippuric acid; 4-Hydroxybenzoic acid; Phenylglyoxylic acid	cpd:C01586,cpd:C00156,cpd:C02137
map00400	Phenylalanine, tyrosine and tryptophan biosynthesis	0.155	L-Tryptophan; Protocatechuic acid	cpd:C00078,cpd:C00230
map01100	Metabolic pathways	0.1671	Lactose; D-Saccharic acid; Morphine; o-Toluic Acid; L-Tryptophan; O-Phosphorylethanolamine; allantoate; Betaine; Vitamin A; Carnosine; Phosphocholine; Histamine; Cortisol; Sucrose; 4-Hydroxybenzoic acid; Kynurenic acid; Indole-3-acetic acid; 2-Isopropylmalic acid; Caffeine; Protocatechuic acid; Ferulic acid; Folinic acid	cpd:C00243,cpd:C00818,cpd:C01516,cpd:C07215,cpd:C00078,cpd:C00346,cpd:C00499,cpd:C00719,cpd:C00473,cpd:C00386,cpd:C00588,cpd:C00388,cpd:C00735,cpd:C00089,cpd:C00156,cpd:C01717,cpd:C00954,cpd:C02504,cpd:C07481,cpd:C00230,cpd:C01494,cpd:C03479
map00500	Starch and sucrose metabolism	0.171628	Sucrose	cpd:C00089
map00670	One carbon pool by folate	0.171628	Folinic acid	cpd:C03479
map00790	Folate biosynthesis	0.171628	4-Hydroxybenzoic acid	cpd:C00156
map00982	Drug metabolism - cytochrome P450	0.171628	Morphine	cpd:C01516
map04971	Gastric acid secretion	0.171628	Histamine	cpd:C00388
map05310	Asthma	0.171628	Histamine	cpd:C00388
map00600	Sphingolipid metabolism	0.246431	O-Phosphorylethanolamine	cpd:C00346
map04664	Fc epsilon RI signaling pathway	0.246431	Histamine	cpd:C00388
map05143	African trypanosomiasis	0.246431	L-Tryptophan	cpd:C00078
map00260	Glycine, serine and threonine metabolism	0.258062	L-Tryptophan; Betaine	cpd:C00078,cpd:C00719
map01210	2-Oxocarboxylic acid metabolism	0.258062	L-Tryptophan; 2-Isopropylmalic acid	cpd:C00078,cpd:C02504
map00340	Histidine metabolism	0.293278	Carnosine; Histamine	cpd:C00386,cpd:C00388
map00290	Valine, leucine and isoleucine biosynthesis	0.314707	2-Isopropylmalic acid	cpd:C02504
map00620	Pyruvate metabolism	0.314707	2-Isopropylmalic acid	cpd:C02504
map04071	Sphingolipid signaling pathway	0.314707	O-Phosphorylethanolamine	cpd:C00346
map04960	Aldosterone-regulated sodium reabsorption	0.314707	Cortisol	cpd:C00735
map05231	Choline metabolism in cancer	0.314707	Phosphocholine	cpd:C00588
map00232	Caffeine metabolism	0.377006	Caffeine	cpd:C07481
map04721	Synaptic vesicle cycle	0.377006	Histamine	cpd:C00388
map04750	Inflammatory mediator regulation of TRP channels	0.377006	Histamine	cpd:C00388
map04080	Neuroactive ligand-receptor interaction	0.417198	Morphine; Histamine; Cortisol	cpd:C01516,cpd:C00388,cpd:C00735
map02010	ABC transporters	0.431003	Lactose; Betaine; Sucrose	cpd:C00243,cpd:C00719,cpd:C00089
map00130	Ubiquinone and other terpenoid-quinone biosynthesis	0.433834	4-Hydroxybenzoic acid	cpd:C00156
map04927	Cortisol synthesis and secretion	0.433834	Cortisol	cpd:C00735
map04934	Cushing's syndrome	0.433834	Cortisol	cpd:C00735
map00053	Ascorbate and aldarate metabolism	0.485652	D-Saccharic acid	cpd:C00818
map04978	Mineral absorption	0.485652	L-Tryptophan	cpd:C00078
map05215	Prostate cancer	0.485652	Cortisol	cpd:C00735
map04726	Serotonergic synapse	0.532888	L-Tryptophan	cpd:C00078
map05200	Pathways in cancer	0.575933	Cortisol	cpd:C00735
map04974	Protein digestion and absorption	0.632894	L-Tryptophan; Histamine	cpd:C00078,cpd:C00388
map04976	Bile secretion	0.715734	L-Carnitine; Lithocholic Acid; Cortisol	cpd:C00318,cpd:C03990,cpd:C00735

## Sheet: Table S3
Table S3. Correlations between differential metabolites and bacterial genera
Metabolites	Bacterial genera	rho	p value	Relation
IMH	Intestinibacter	0.907595	0.000720766	positive
Indole-3-acetic acid	Clostridium_sensu_stricto_1	0.916667	0.00131173	positive
Irganox 259	Terrisporobacter	0.916667	0.00131173	positive
morpholino(quinolin-6-yl)methanone	Clostridium_sensu_stricto_1	0.916667	0.00131173	positive
5-Hydroxyindole-3-acetic acid	Clostridium_sensu_stricto_1	0.916667	0.00131173	positive
morpholino(quinolin-6-yl)methanone	Terrisporobacter	0.9	0.00202822	positive
4-oxo-4-(4-toluidino)but-2-enoic acid	Clostridium_sensu_stricto_1	0.9	0.00202822	positive
4-{3-[(3,4-dihydroxyphenyl)methyl]-2-methylbutyl}benzene-1,2-diol	Clostridium_sensu_stricto_1	0.9	0.00202822	positive
Vitamin A	Romboutsia	-0.9	0.00202822	negtive
quinoxaline-2,3-dithiol	Intestinibacter	-0.87398	0.0020636	negtive
o-Toluic Acid	Intestinibacter	-0.87398	0.0020636	negtive
Pentadecanoic acid	Intestinibacter	-0.865577	0.00256467	negtive
Vindoline	Clostridium_sensu_stricto_1	-0.883333	0.0030754	negtive
4-methoxy-9-(2-methylbut-3-en-2-yl)-7H-furo[3,2-g]chromen-7-one	Clostridium_sensu_stricto_1	0.883333	0.0030754	positive
LPE 18:2	Clostridium_sensu_stricto_1	-0.883333	0.0030754	negtive
LPE 18:3	Clostridium_sensu_stricto_1	-0.883333	0.0030754	negtive
1,7-bis(4-hydroxyphenyl)heptan-3-one	Intestinibacter	0.857173	0.00314393	positive
LPE 18:1	Terrisporobacter	-0.866667	0.00450838	negtive
4-oxododecanedioic acid	Clostridium_sensu_stricto_1	0.866667	0.00450838	positive
4-oxododecanedioic acid	Terrisporobacter	0.866667	0.00450838	positive
ethyl 2-methyl-1,5-diphenyl-1H-pyrrole-3-carboxylate	Romboutsia	0.866667	0.00450838	positive
Irganox 259	Romboutsia	0.866667	0.00450838	positive
3-oxoindane-1-carboxylic acid	Clostridium_sensu_stricto_1	0.866667	0.00450838	positive
Sinapinic acid	Clostridium_sensu_stricto_1	0.866667	0.00450838	positive
Sinapinic acid	Terrisporobacter	0.866667	0.00450838	positive
N-(4-fluorophenyl)-N'-(2-piperidinophenyl)urea	Clostridium_sensu_stricto_1	0.866667	0.00450838	positive
L-(-)-Methionine	Intestinibacter	0.840366	0.00456119	positive
4-methoxy-6-(prop-2-en-1-yl)-2H-1,3-benzodioxole	Clostridium_sensu_stricto_1	0.85	0.00607363	positive
7-hydroxy-4-[(2-pyridylthio)methyl]-2H-chromen-2-one	Clostridium_sensu_stricto_1	0.85	0.00607363	positive
Indole-3-acetic acid	Romboutsia	0.85	0.00607363	positive
4-methoxy-9-(2-methylbut-3-en-2-yl)-7H-furo[3,2-g]chromen-7-one	Terrisporobacter	0.85	0.00607363	positive
1-(4-methoxyphenyl)propane-1,2-diol	Clostridium_sensu_stricto_1	0.85	0.00607363	positive
morpholino(quinolin-6-yl)methanone	Romboutsia	0.85	0.00607363	positive
3,5-Dimethoxy-4-hydroxybenzaldehyde	Clostridium_sensu_stricto_1	0.85	0.00607363	positive
5-Hydroxyindole-3-acetic acid	Romboutsia	0.85	0.00607363	positive
Stiripentol	Clostridium_sensu_stricto_1	0.85	0.00607363	positive
N-[2-chloro-6-(trifluoromethoxy)phenyl]-2,2-dimethylpropanamide	Intestinibacter	-0.823558	0.00636344	negtive
4-oxododecanedioic acid	Romboutsia	0.833333	0.0082672	positive
ethyl 2-methyl-1,5-diphenyl-1H-pyrrole-3-carboxylate	Terrisporobacter	0.833333	0.0082672	positive
Indole-3-acetic acid	Terrisporobacter	0.833333	0.0082672	positive
Irganox 259	Clostridium_sensu_stricto_1	0.833333	0.0082672	positive
ethyl 4-[2-(3,4,5-trimethoxybenzylidene)hydrazino]benzoate	Romboutsia	-0.833333	0.0082672	negtive
3-oxoindane-1-carboxylic acid	Romboutsia	0.833333	0.0082672	positive
Phenylglyoxylic acid	Clostridium_sensu_stricto_1	0.833333	0.0082672	positive
5-Hydroxyindole-3-acetic acid	Terrisporobacter	0.833333	0.0082672	positive
Gelsemine	Clostridium_sensu_stricto_1	0.833333	0.0082672	positive
Gelsemine	Terrisporobacter	0.833333	0.0082672	positive
Octhilinone	Clostridium_sensu_stricto_1	0.833333	0.0082672	positive
S-Methyl-L-cysteine-S-oxide	Clostridium_sensu_stricto_1	0.833333	0.0082672	positive
3-(3,4,5-trimethoxyphenyl)propanoic acid	Clostridium_sensu_stricto_1	0.833333	0.0082672	positive
7-Aminoflunitrazepam-d7	Intestinibacter	0.806751	0.00859808	positive
N-Acetylmethionine	Intestinibacter	0.798348	0.00989211	positive
Vindoline	Romboutsia	-0.816667	0.0107694	negtive
1-(3-ethyl-2,4-dihydroxy-6-methoxyphenyl)butan-1-one	Clostridium_sensu_stricto_1	0.816667	0.0107694	positive
LPE 18:2	Romboutsia	-0.816667	0.0107694	negtive
3-oxoindane-1-carboxylic acid	Terrisporobacter	0.816667	0.0107694	positive
Dimetghyl 4-Hydroxyisophthalate	Clostridium_sensu_stricto_1	0.816667	0.0107694	positive
PC (16:2e/2:0)	Clostridium_sensu_stricto_1	-0.816667	0.0107694	negtive
LPC 22:6	Clostridium_sensu_stricto_1	-0.816667	0.0107694	negtive
Isoquinoline	Clostridium_sensu_stricto_1	0.816667	0.0107694	positive
LPE 20:5	Clostridium_sensu_stricto_1	-0.816667	0.0107694	negtive
4-(3,4-dihydro-2H-1,5-benzodioxepin-7-yl)-4-oxobutanoic acid	Clostridium_sensu_stricto_1	0.816667	0.0107694	positive
LPE 18:3	Romboutsia	-0.816667	0.0107694	negtive
Carnosine	Intestinibacter	-0.789944	0.0113115	negtive
Ip7G	Intestinibacter	0.789944	0.0113115	positive
5,6-dimethyl-3-[5-(trifluoromethyl)pyridin-2-yl]-1,2,4-triazine	Intestinibacter	0.78154	0.012862	positive
4,6-dimethyl-2-morpholinonicotinonitrile	Intestinibacter	-0.78154	0.012862	negtive
5-Hydroxyindole-2-carboxylic acid	Clostridium_sensu_stricto_1	0.8	0.0138283	positive
5-Hydroxyindole-2-carboxylic acid	Terrisporobacter	0.8	0.0138283	positive
7α-Hydroxytestosterone	Clostridium_sensu_stricto_1	0.8	0.0138283	positive
LPE 22:6	Clostridium_sensu_stricto_1	-0.8	0.0138283	negtive
LPE 22:5	Clostridium_sensu_stricto_1	-0.8	0.0138283	negtive
LPE 22:5	Terrisporobacter	-0.8	0.0138283	negtive
Verapamil hydrochloride	Terrisporobacter	-0.8	0.0138283	negtive
4-oxo-4-(4-toluidino)but-2-enoic acid	Terrisporobacter	0.8	0.0138283	positive
4-oxo-4-(4-toluidino)but-2-enoic acid	Romboutsia	0.8	0.0138283	positive
Phenylglyoxylic acid	Romboutsia	0.8	0.0138283	positive
4-{3-[(3,4-dihydroxyphenyl)methyl]-2-methylbutyl}benzene-1,2-diol	Terrisporobacter	0.8	0.0138283	positive
4-{3-[(3,4-dihydroxyphenyl)methyl]-2-methylbutyl}benzene-1,2-diol	Romboutsia	0.8	0.0138283	positive
Oleanolic acid	Clostridium_sensu_stricto_1	0.8	0.0138283	positive
Gelsemine	Romboutsia	0.8	0.0138283	positive
N-(4-fluorophenyl)-N'-(2-piperidinophenyl)urea	Romboutsia	0.8	0.0138283	positive
S-Methyl-L-cysteine-S-oxide	Romboutsia	0.8	0.0138283	positive
Pleuromutilin	Intestinibacter	0.773137	0.0145489	positive
FMH	Intestinibacter	0.773137	0.0145489	positive
L-Cysteine-glutathione gisulfide	Intestinibacter	-0.773137	0.0145489	negtive
Methyl dihydrojasmonate	Intestinibacter	0.764733	0.0163777	positive
ethyl 4-amino-2-[(3-nitro-2-pyridyl)thio]pyrimidine-5-carboxylate	Intestinibacter	0.764733	0.0163777	positive
LPE 18:1	Clostridium_sensu_stricto_1	-0.783333	0.0172233	negtive
LPE 18:1	Romboutsia	-0.783333	0.0172233	negtive
LPE 20:3	Clostridium_sensu_stricto_1	-0.783333	0.0172233	negtive
LPE 20:3	Terrisporobacter	-0.783333	0.0172233	negtive
7-hydroxy-4-[(2-pyridylthio)methyl]-2H-chromen-2-one	Terrisporobacter	0.783333	0.0172233	positive
7-hydroxy-4-[(2-pyridylthio)methyl]-2H-chromen-2-one	Romboutsia	0.783333	0.0172233	positive
3,4-Dihydroxyphenylpropionic acid	Clostridium_sensu_stricto_1	0.783333	0.0172233	positive
ethyl 4-[2-(3,4,5-trimethoxybenzylidene)hydrazino]benzoate	Terrisporobacter	-0.783333	0.0172233	negtive
1-(4-methoxyphenyl)propane-1,2-diol	Terrisporobacter	0.783333	0.0172233	positive
1-(4-methoxyphenyl)propane-1,2-diol	Romboutsia	0.783333	0.0172233	positive
NPH	Clostridium_sensu_stricto_1	0.783333	0.0172233	positive
NPH	Romboutsia	0.783333	0.0172233	positive
Caffeine	Clostridium_sensu_stricto_1	0.783333	0.0172233	positive
GPK	Clostridium_sensu_stricto_1	0.783333	0.0172233	positive
Oleanolic acid	Terrisporobacter	0.783333	0.0172233	positive
PC (18:5e/4:0)	Clostridium_sensu_stricto_1	-0.783333	0.0172233	negtive
Vitamin A	Terrisporobacter	-0.783333	0.0172233	negtive
4-Hydroxy-3-methylbenzoic acid	Clostridium_sensu_stricto_1	0.783333	0.0172233	positive
Ip7G	Terrisporobacter	0.783333	0.0172233	positive
FMH	Terrisporobacter	0.783333	0.0172233	positive
α-Lactose	Clostridium_sensu_stricto_1	0.783333	0.0172233	positive
1,3,7-trimethyl-2,3,6,7-tetrahydro-1H-purine-2,6-dione	Clostridium_sensu_stricto_1	0.783333	0.0172233	positive
Fumonisin B1	Clostridium_sensu_stricto_1	0.783333	0.0172233	positive
3-(3,4,5-trimethoxyphenyl)propanoic acid	Terrisporobacter	0.783333	0.0172233	positive
Resibufogenin	Intestinibacter	0.747926	0.0204819	positive
5-Hydroxyindole-2-carboxylic acid	Romboutsia	0.766667	0.02139	positive
7α-Hydroxytestosterone	Romboutsia	0.766667	0.02139	positive
LPE 22:6	Romboutsia	-0.766667	0.02139	negtive
LPE 22:5	Romboutsia	-0.766667	0.02139	negtive
ethyl 2-methyl-1,5-diphenyl-1H-pyrrole-3-carboxylate	Clostridium_sensu_stricto_1	0.766667	0.02139	positive
4-methoxy-6-(prop-2-en-1-yl)-2H-1,3-benzodioxole	Terrisporobacter	0.766667	0.02139	positive
PC (18:4e/2:0)	Terrisporobacter	-0.766667	0.02139	negtive
Vindoline	Terrisporobacter	-0.766667	0.02139	negtive
LPE 18:2	Terrisporobacter	-0.766667	0.02139	negtive
N-Acetylmethionine	Terrisporobacter	0.766667	0.02139	positive
Caffeine	Terrisporobacter	0.766667	0.02139	positive
GPK	Terrisporobacter	0.766667	0.02139	positive
Phenylglyoxylic acid	Terrisporobacter	0.766667	0.02139	positive
Sinapinic acid	Romboutsia	0.766667	0.02139	positive
Isoquinoline	Romboutsia	0.766667	0.02139	positive
Oleanolic acid	Romboutsia	0.766667	0.02139	positive
FMH	Clostridium_sensu_stricto_1	0.766667	0.02139	positive
4-(3,4-dihydro-2H-1,5-benzodioxepin-7-yl)-4-oxobutanoic acid	Romboutsia	0.766667	0.02139	positive
N-(4-fluorophenyl)-N'-(2-piperidinophenyl)urea	Terrisporobacter	0.766667	0.02139	positive
LPE 18:3	Terrisporobacter	-0.766667	0.02139	negtive
Fumonisin B1	Terrisporobacter	0.766667	0.02139	positive
S-Methyl-L-cysteine-S-oxide	Terrisporobacter	0.766667	0.02139	positive
PC (14:1e/3:0)	Clostridium_sensu_stricto_1	-0.766667	0.02139	negtive
Verapamil hydrochloride	Intestinibacter	-0.739522	0.0227675	negtive
6β-Naltrexol	Intestinibacter	0.739522	0.0227675	positive
2-piperidinobenzoic acid	Intestinibacter	0.739522	0.0227675	positive
Phosphocholine	Clostridium_sensu_stricto_1	-0.75	0.0254905	negtive
Phosphocholine	Romboutsia	-0.75	0.0254905	negtive
4-methoxy-9-(2-methylbut-3-en-2-yl)-7H-furo[3,2-g]chromen-7-one	Romboutsia	0.75	0.0254905	positive
3,4-Dihydroxyphenylpropionic acid	Terrisporobacter	0.75	0.0254905	positive
1-(3-ethyl-2,4-dihydroxy-6-methoxyphenyl)butan-1-one	Romboutsia	0.75	0.0254905	positive
ethyl 4-[2-(3,4,5-trimethoxybenzylidene)hydrazino]benzoate	Clostridium_sensu_stricto_1	-0.75	0.0254905	negtive
Dimetghyl 4-Hydroxyisophthalate	Romboutsia	0.75	0.0254905	positive
PC (16:2e/2:0)	Romboutsia	-0.75	0.0254905	negtive
N-Acetylmethionine	Clostridium_sensu_stricto_1	0.75	0.0254905	positive
Caffeine	Romboutsia	0.75	0.0254905	positive
LPC 22:6	Romboutsia	-0.75	0.0254905	negtive
D-(+)-Maltose	Clostridium_sensu_stricto_1	0.75	0.0254905	positive
2-(2,6-dimethoxyphenyl)-5,6-dimethoxy-4H-chromen-4-one	Clostridium_sensu_stricto_1	0.75	0.0254905	positive
Isoquinoline	Terrisporobacter	0.75	0.0254905	positive
N6-Me-dA	Clostridium_sensu_stricto_1	0.75	0.0254905	positive
LPE 20:5	Romboutsia	-0.75	0.0254905	negtive
Ip7G	Romboutsia	0.75	0.0254905	positive
FMH	Romboutsia	0.75	0.0254905	positive
4-(3,4-dihydro-2H-1,5-benzodioxepin-7-yl)-4-oxobutanoic acid	Terrisporobacter	0.75	0.0254905	positive
7-Aminoflunitrazepam-d7	Terrisporobacter	0.733333	0.0311232	positive
7α-Hydroxytestosterone	Terrisporobacter	0.733333	0.0311232	positive
LPE 22:6	Terrisporobacter	-0.733333	0.0311232	negtive
PC (18:4e/2:0)	Clostridium_sensu_stricto_1	-0.733333	0.0311232	negtive
NPH	Terrisporobacter	0.733333	0.0311232	positive
Dimetghyl 4-Hydroxyisophthalate	Terrisporobacter	0.733333	0.0311232	positive
Pentadecanoic acid	Terrisporobacter	-0.733333	0.0311232	negtive
3,5-Dimethoxy-4-hydroxybenzaldehyde	Terrisporobacter	0.733333	0.0311232	positive
3,5-Dimethoxy-4-hydroxybenzaldehyde	Romboutsia	0.733333	0.0311232	positive
D-(+)-Maltose	Terrisporobacter	0.733333	0.0311232	positive
PC (18:5e/4:0)	Terrisporobacter	-0.733333	0.0311232	negtive
Vitamin A	Clostridium_sensu_stricto_1	-0.733333	0.0311232	negtive
Stiripentol	Terrisporobacter	0.733333	0.0311232	positive
Stiripentol	Romboutsia	0.733333	0.0311232	positive
Fumonisin B1	Romboutsia	0.733333	0.0311232	positive
PC (14:1e/3:0)	Romboutsia	-0.733333	0.0311232	negtive
Kynurenic acid	Clostridium_sensu_stricto_1	0.733333	0.0311232	positive
4,6-dimethyl-2-morpholinonicotinonitrile	Terrisporobacter	-0.716667	0.0368662	negtive
7-alpha-carboxy-17-alpha-carboxyethylandrostan lactone phenyl ester	Clostridium_sensu_stricto_1	0.716667	0.0368662	positive
7-alpha-carboxy-17-alpha-carboxyethylandrostan lactone phenyl ester	Romboutsia	0.716667	0.0368662	positive
LPE 20:3	Romboutsia	-0.716667	0.0368662	negtive
Isophorone	Terrisporobacter	-0.716667	0.0368662	negtive
4-methoxy-6-(prop-2-en-1-yl)-2H-1,3-benzodioxole	Romboutsia	0.716667	0.0368662	positive
Phosphocholine	Terrisporobacter	-0.716667	0.0368662	negtive
LPE 22:4	Terrisporobacter	-0.716667	0.0368662	negtive
3,4-Dihydroxyphenylpropionic acid	Romboutsia	0.716667	0.0368662	positive
15-Acetyldeoxynivalenol	Clostridium_sensu_stricto_1	0.716667	0.0368662	positive
2-(4-aminophenoxy)isophthalonitrile	Clostridium_sensu_stricto_1	0.716667	0.0368662	positive
N6-Me-dA	Terrisporobacter	0.716667	0.0368662	positive
N6-Me-dA	Romboutsia	0.716667	0.0368662	positive
PC (4:0/4:0)	Clostridium_sensu_stricto_1	0.716667	0.0368662	positive
8-Hydroxyquinoline	Clostridium_sensu_stricto_1	0.716667	0.0368662	positive
Deoxycorticosterone 21-glucoside	Clostridium_sensu_stricto_1	0.716667	0.0368662	positive
Leu-Pro	Clostridium_sensu_stricto_1	0.716667	0.0368662	positive
Irganox 259	Intestinibacter	0.6891	0.0400499	positive
3,4-Dihydroxyphenylpropionic acid	Intestinibacter	0.6891	0.0400499	positive
7-Aminoflunitrazepam-d7	Romboutsia	0.7	0.043254	positive
1,7-bis(4-hydroxyphenyl)heptan-3-one	Terrisporobacter	0.7	0.043254	positive
PC (18:4e/2:0)	Romboutsia	-0.7	0.043254	negtive
1-(3-ethyl-2,4-dihydroxy-6-methoxyphenyl)butan-1-one	Terrisporobacter	0.7	0.043254	positive
Verapamil hydrochloride	Romboutsia	-0.7	0.043254	negtive
PC (16:2e/2:0)	Terrisporobacter	-0.7	0.043254	negtive
LPC 22:6	Terrisporobacter	-0.7	0.043254	negtive
2-(2,6-dimethoxyphenyl)-5,6-dimethoxy-4H-chromen-4-one	Romboutsia	0.7	0.043254	positive
LPE 20:5	Terrisporobacter	-0.7	0.043254	negtive
5-Methoxyindole-3-Carbaldehyde	Clostridium_sensu_stricto_1	0.7	0.043254	positive
1,3,7-trimethyl-2,3,6,7-tetrahydro-1H-purine-2,6-dione	Terrisporobacter	0.7	0.043254	positive
9-HOTrE	Clostridium_sensu_stricto_1	0.7	0.043254	positive
Cortisol	Intestinibacter	-0.680696	0.0435662	negtive
LPG 20:2	Intestinibacter	0.949613	8.99854e-05	positive
LPS 18:0	Clostridium_sensu_stricto_1	-0.933333	0.000749559	negtive
LPS 18:0	Terrisporobacter	-0.933333	0.000749559	negtive
Lithocholic Acid	Terrisporobacter	0.883333	0.0030754	positive
methadone-d9	Clostridium_sensu_stricto_1	0.866667	0.00450838	positive
Lithocholic Acid	Romboutsia	0.85	0.00607363	positive
11-Deoxy prostaglandin F2β	Intestinibacter	0.823558	0.00636344	positive
LPS 18:0	Romboutsia	-0.833333	0.0082672	negtive
Ferulic acid	Terrisporobacter	0.833333	0.0082672	positive
methadone-d9	Romboutsia	0.833333	0.0082672	positive
Protocatechuic acid	Clostridium_sensu_stricto_1	0.816667	0.0107694	positive
Syringic acid	Clostridium_sensu_stricto_1	0.816667	0.0107694	positive
Syringic acid	Romboutsia	0.816667	0.0107694	positive
6-styryl-3-phenyl-2,5-dihydro-1,2,4-triazin-5-one	Terrisporobacter	0.816667	0.0107694	positive
Ferulic acid	Clostridium_sensu_stricto_1	0.816667	0.0107694	positive
Ferulic acid	Romboutsia	0.816667	0.0107694	positive
Benzyl 6-O-beta-D-glucopyranosyl-beta-D-glucopyranoside	Terrisporobacter	0.816667	0.0107694	positive
23-Norcholic acid	Intestinibacter	0.78154	0.012862	positive
Lactobionic acid	Romboutsia	0.8	0.0138283	positive
methadone-d9	Terrisporobacter	0.8	0.0138283	positive
2-(acetylamino)-4-(methylthio)butanoic acid	Intestinibacter	0.773137	0.0145489	positive
2-(4-chlorophenyl)-1H-indole-3-carbaldehyde oxime	Terrisporobacter	0.783333	0.0172233	positive
Syringic acid	Terrisporobacter	0.783333	0.0172233	positive
Dl-3,4-Dihydroxymandelic Acid	Clostridium_sensu_stricto_1	0.783333	0.0172233	positive
Dl-3,4-Dihydroxymandelic Acid	Terrisporobacter	0.783333	0.0172233	positive
6-styryl-3-phenyl-2,5-dihydro-1,2,4-triazin-5-one	Clostridium_sensu_stricto_1	0.783333	0.0172233	positive
Benzyl 6-O-beta-D-glucopyranosyl-beta-D-glucopyranoside	Clostridium_sensu_stricto_1	0.783333	0.0172233	positive
Nicotinate ribonucleoside	Clostridium_sensu_stricto_1	0.783333	0.0172233	positive
2-(4-chlorophenyl)-1H-indole-3-carbaldehyde oxime	Romboutsia	0.766667	0.02139	positive
Lactobionic acid	Clostridium_sensu_stricto_1	0.766667	0.02139	positive
Lactobionic acid	Terrisporobacter	0.766667	0.02139	positive
Nicotinate ribonucleoside	Terrisporobacter	0.766667	0.02139	positive
Protocatechuic acid	Romboutsia	0.75	0.0254905	positive
2-Ketogluconic??acid	Terrisporobacter	-0.75	0.0254905	negtive
Gentiopicrin	Clostridium_sensu_stricto_1	0.75	0.0254905	positive
Gentiopicrin	Terrisporobacter	0.75	0.0254905	positive
Gentiopicrin	Romboutsia	0.75	0.0254905	positive
Sucrose	Terrisporobacter	0.75	0.0254905	positive
nor-6β-Oxycodol	Intestinibacter	0.722715	0.0278302	positive
2-Ketogluconic??acid	Intestinibacter	-0.722715	0.0278302	negtive
2-(4-chlorophenyl)-1H-indole-3-carbaldehyde oxime	Intestinibacter	0.714311	0.0306167	positive
Lithocholic Acid	Clostridium_sensu_stricto_1	0.733333	0.0311232	positive
2-(4-chlorophenyl)-1H-indole-3-carbaldehyde oxime	Clostridium_sensu_stricto_1	0.733333	0.0311232	positive
Sibiricose A5	Terrisporobacter	0.733333	0.0311232	positive
Nicotinate ribonucleoside	Romboutsia	0.733333	0.0311232	positive
3-anilino-5-(4-chlorophenyl)cyclohex-2-en-1-one	Intestinibacter	0.705907	0.0335793	positive
α-D-Mannose 1-phosphate	Intestinibacter	-0.705907	0.0335793	negtive
Sibiricose A5	Clostridium_sensu_stricto_1	0.716667	0.0368662	positive
Sibiricose A5	Romboutsia	0.716667	0.0368662	positive
LPA 22:6	Terrisporobacter	0.716667	0.0368662	positive
LPA 22:6	Romboutsia	0.716667	0.0368662	positive
Dl-3,4-Dihydroxymandelic Acid	Romboutsia	0.716667	0.0368662	positive
D-Saccharic acid	Clostridium_sensu_stricto_1	0.716667	0.0368662	positive
D-Saccharic acid	Romboutsia	0.716667	0.0368662	positive
α-D-Mannose 1-phosphate	Terrisporobacter	-0.716667	0.0368662	negtive
Sucrose	Clostridium_sensu_stricto_1	0.716667	0.0368662	positive
6-styryl-3-phenyl-2,5-dihydro-1,2,4-triazin-5-one	Romboutsia	0.716667	0.0368662	positive
Benzyl 6-O-beta-D-glucopyranosyl-beta-D-glucopyranoside	Romboutsia	0.716667	0.0368662	positive
N-Acetyl-D-galactosamine 4-sulfate	Clostridium_sensu_stricto_1	0.716667	0.0368662	positive
Protocatechuic acid	Terrisporobacter	0.7	0.043254	positive
N-Acetylphenylalanine	Clostridium_sensu_stricto_1	0.7	0.043254	positive
N-Acetylphenylalanine	Terrisporobacter	0.7	0.043254	positive
Lactobionic acid	Intestinibacter	0.680696	0.0435662	positive
